# Supplementary material for: Patterns of sensitization to inhalant and food allergens among pediatric patients from the Moscow region (Russian Federation)
Source: PLoS One. 2018 Mar 22;13(3):e0194775. doi: 10.1371/journal.pone.0194775 (PMC5864043; doi:10.1371/journal.pone.0194775)
Supplement: S1 Table — Conditional color formatting was used for the lines with percentages (from green color for the lowest value to red color for the highest value). (XLSX) [file pone.0194775.s001.xlsx]

## Sheet: S1
S1 Table. Number of patients with sIgE and sIgG4 response and prevalence (%) of specific antibodies in different age groups. Conditional color formatting was used for the lines with percentages (from green color for the lowest value to red color for the highest value).
Allergens	Number of patients with sIgE≥0.35 IU/ml						sIgE prevalence, %						Number of patients with sIgG4≥110 ng/ml						sIgG4 prevalence, %
	Groups, ages						Groups, ages						Groups, ages						Groups, ages
	0-1	2-3	4-5	6-8	9-12	13-17	0-1	2-3	4-5	6-8	9-12	13-17	0-1	2-3	4-5	6-8	9-12	13-17	0-1	2-3	4-5	6-8	9-12	13-17
Alder	1	17	22	31	28	29	0.0123457	0.188889	0.285714	0.364706	0.297872	0.337209	0	2	2	13	8	14	0	0.0222222	0.025974	0.152941	0.0851064	0.162791
Birch	4	25	25	36	36	37	0.0493827	0.277778	0.324675	0.423529	0.382979	0.430233	1	12	19	31	25	31	0.0123457	0.133333	0.246753	0.364706	0.265957	0.360465
Hazelnut	0	8	15	25	20	24	0	0.0888889	0.194805	0.294118	0.212766	0.27907	0	0	0	6	4	4	0	0	0	0.0705882	0.0425532	0.0465116
Oak	0	4	7	17	15	18	0	0.0444444	0.0909091	0.2	0.159574	0.209302	0	0	0	2	1	1	0	0	0	0.0235294	0.0106383	0.0116279
Wormwood	2	9	4	15	20	22	0.0246914	0.1	0.0519481	0.176471	0.212766	0.255814	0	0	1	5	9	3	0	0	0.012987	0.0588235	0.0957447	0.0348837
Mugwort	1	12	4	18	22	22	0.0123457	0.133333	0.0519481	0.211765	0.234043	0.255814	0	0	1	9	11	5	0	0	0.012987	0.105882	0.117021	0.0581395
Dandelion	1	9	5	12	18	20	0.0123457	0.1	0.0649351	0.141176	0.191489	0.232558	0	0	2	6	5	5	0	0	0.025974	0.0705882	0.0531915	0.0581395
Bermuda grass	1	3	3	13	18	19	0.0123457	0.0333333	0.038961	0.152941	0.191489	0.22093	0	0	2	3	1	3	0	0	0.025974	0.0352941	0.0106383	0.0348837
Orchard grass	1	1	5	14	19	22	0.0123457	0.0111111	0.0649351	0.164706	0.202128	0.255814	0	0	0	0	1	2	0	0	0	0	0.0106383	0.0232558
Meadow fescue	1	1	6	16	17	25	0.0123457	0.0111111	0.0779221	0.188235	0.180851	0.290698	0	0	0	0	1	3	0	0	0	0	0.0106383	0.0348837
Perennial rye grass	1	1	5	15	16	23	0.0123457	0.0111111	0.0649351	0.176471	0.170213	0.267442	0	0	0	0	1	2	0	0	0	0	0.0106383	0.0232558
Timothy grass	1	1	5	14	17	23	0.0123457	0.0111111	0.0649351	0.164706	0.180851	0.267442	0	0	1	1	1	2	0	0	0.012987	0.0117647	0.0106383	0.0232558
Cultivated rye	0	1	5	12	12	19	0	0.0111111	0.0649351	0.141176	0.12766	0.22093	0	0	0	0	1	1	0	0	0	0	0.0106383	0.0116279
Cat dander	6	13	14	32	26	33	0.0740741	0.144444	0.181818	0.376471	0.276596	0.383721	1	4	2	10	14	21	0.0123457	0.0444444	0.025974	0.117647	0.148936	0.244186
Dog dander	7	18	12	22	26	25	0.0864198	0.2	0.155844	0.258824	0.276596	0.290698	1	4	2	7	12	13	0.0123457	0.0444444	0.025974	0.0823529	0.12766	0.151163
D. pteronyssinus	1	2	3	11	7	14	0.0123457	0.0222222	0.038961	0.129412	0.0744681	0.162791	0	1	2	6	4	7	0	0.0111111	0.025974	0.0705882	0.0425532	0.0813953
D. farinae	2	1	3	11	6	10	0.0246914	0.0111111	0.038961	0.129412	0.0638298	0.116279	0	0	1	3	3	2	0	0	0.012987	0.0352941	0.0319149	0.0232558
Cockroach, German	0	0	0	1	0	2	0	0	0	0.0117647	0	0.0232558	0	0	0	1	0	1	0	0	0	0.0117647	0	0.0116279
Alternaria tenius	1	0	3	8	6	9	0.0123457	0	0.038961	0.0941176	0.0638298	0.104651	0	0	0	0	0	1	0	0	0	0	0	0.0116279
Egg white	22	26	16	21	14	9	0.271605	0.288889	0.207792	0.247059	0.148936	0.104651	27	68	68	78	85	83	0.333333	0.755556	0.883117	0.917647	0.904255	0.965116
Cow milk	14	21	13	11	12	10	0.17284	0.233333	0.168831	0.129412	0.12766	0.116279	39	73	66	72	73	78	0.481481	0.811111	0.857143	0.847059	0.776596	0.906977
α-lactalbumin, cow milk	12	20	7	10	6	6	0.148148	0.222222	0.0909091	0.117647	0.0638298	0.0697674	27	58	56	61	66	64	0.333333	0.644444	0.727273	0.717647	0.702128	0.744186
β-lactoglobulin, cow milk	13	8	5	2	2	0	0.160494	0.0888889	0.0649351	0.0235294	0.0212766	0	35	55	51	55	55	62	0.432099	0.611111	0.662338	0.647059	0.585106	0.72093
Casein, cow milk	8	6	3	4	3	2	0.0987654	0.0666667	0.038961	0.0470588	0.0319149	0.0232558	14	49	41	45	44	42	0.17284	0.544444	0.532468	0.529412	0.468085	0.488372
Codfish	2	4	6	3	2	2	0.0246914	0.0444444	0.0779221	0.0352941	0.0212766	0.0232558	0	4	2	7	7	7	0	0.0444444	0.025974	0.0823529	0.0744681	0.0813953
Wheat flour	3	4	2	8	2	0	0.037037	0.0444444	0.025974	0.0941176	0.0212766	0	5	32	28	39	30	33	0.0617284	0.355556	0.363636	0.458824	0.319149	0.383721
Peanut	5	2	3	7	1	1	0.0617284	0.0222222	0.038961	0.0823529	0.0106383	0.0116279	1	4	14	26	26	37	0.0123457	0.0444444	0.181818	0.305882	0.276596	0.430233
Hazelnut	3	2	3	7	2	2	0.037037	0.0222222	0.038961	0.0823529	0.0212766	0.0232558	3	16	20	38	32	42	0.037037	0.177778	0.25974	0.447059	0.340426	0.488372
Carrot	1	2	6	10	8	10	0.0123457	0.0222222	0.0779221	0.117647	0.0851064	0.116279	0	0	3	5	4	4	0	0	0.038961	0.0588235	0.0425532	0.0465116
Apple	1	11	17	26	20	20	0.0123457	0.122222	0.220779	0.305882	0.212766	0.232558	0	3	7	14	9	12	0	0.0333333	0.0909091	0.164706	0.0957447	0.139535
Peach	1	0	2	0	2	2	0.0123457	0	0.025974	0	0.0212766	0.0232558	0	4	6	11	12	7	0	0.0444444	0.0779221	0.129412	0.12766	0.0813953
