# Supplementary material for: Patterns of sensitization to inhalant and food allergens among pediatric patients from the Moscow region (Russian Federation)
Source: PLoS One. 2018 Mar 22;13(3):e0194775. doi: 10.1371/journal.pone.0194775 (PMC5864043; doi:10.1371/journal.pone.0194775)
Supplement: S2 Table — (XLSX) [file pone.0194775.s002.xlsx]

## Sheet: S2
S2 Table. P-values obtained by Fisher’s exact test for pair-wise comparisons of antibody prevalence in different age groups. p<0.05 are marked with yellow color.
sIgE to birch								sIgE to carrot								sIgG4 to birch								sIgG4 to cow milk
	0-1	2-3	4-5	6-8	9-12	13-17			0-1	2-3	4-5	6-8	9-12	13-17			0-1	2-3	4-5	6-8	9-12	13-17			0-1	2-3	4-5	6-8	9-12	13-17
0-1		0.000065	0.000007	<0.000001	<0.000001	<0.000001		0-1		1	0.058858	0.009482	0.038833	0.009618		0-1		0.0028	<0.0001	<0.0001	<0.0001	<0.0001		0-1		0.00533	0.000002	0.000002	0.000047	0.000017
2-3			0.61844	0.056033	0.158899	0.040637		2-3			0.145379	0.015706	0.1000608	0.016221		2-3			0.0732	0.0004	0.0281	0.0007		2-3			1	0.880148	0.306892	0.546307
4-5				0.255682	0.521266	0.197018		4-5				0.440412	1	0.443029		4-5				0.1262	0.861	0.1286		4-5				1	0.443892	0.63868
6-8					0.647721	1		6-8					0.61984	1		6-8					0.1966	1		6-8					0.455713	0.647359
9-12						0.546044		9-12						0.620307		9-12						0.1985		9-12						0.881362
13-17								13-17								13-17								13-17
sIgE to wormwood								sIgE to apple								sIgG4 to egg white								sIgG4 to wheat flour
	0-1	2-3	4-5	6-8	9-12	13-17			0-1	2-3	4-5	6-8	9-12	13-17			0-1	2-3	4-5	6-8	9-12	13-17			0-1	2-3	4-5	6-8	9-12	13-17
0-1		0.060951	0.434031	0.00146	0.000141	0.000012		0-1		0.005466	0.000021	<0.000001	0.000026	0.000008		0-1		<0.0001	<0.0001	<0.0001	<0.0001	<0.0001		0-1		0.000002	0.000003	<0.000001	0.000018	<0.000001
2-3			0.38577	0.18	0.043352	0.0094		2-3			0.100067	0.003188	0.117268	0.074197		2-3			0.0454	0.0043	0.0098	<0.0001		2-3			1	0.170227	0.641645	0.755605
4-5				0.015178	0.003357	0.000436		4-5				0.285214	1	1		4-5				0.5996	0.8031	0.0691		4-5				0.264059	0.626653	0.871553
6-8					0.575958	0.265412		6-8					0.173151	0.304594		6-8					0.7987	0.2112		6-8					0.065548	0.354687
9-12						0.597073		9-12						0.857847		9-12						0.1373		9-12						0.434474
13-17								13-17								13-17								13-17
sIgE to meadow fescue								sIgE to egg white								sIgG4 to cow milk								sIgG4 to peanut
	0-1	2-3	4-5	6-8	9-12	13-17			0-1	2-3	4-5	6-8	9-12	13-17			0-1	2-3	4-5	6-8	9-12	13-17			0-1	2-3	4-5	6-8	9-12	13-17
0-1		1	0.058858	0.000146	0.000226	<0.000001		0-1		0.865389	0.359768	0.721019	0.060281	0.00889		0-1		<0.0001	<0.0001	<0.0001	<0.0001	<0.0001		0-1		0.371122	0.000217	<0.000001	<0.000001	<0.000001
2-3			0.04933	0.000049	0.000075	<0.000001		2-3			0.283702	0.609671	0.031169	0.002444		2-3			0.534	0.55	0.5894	0.0849		2-3			0.005391	0.000004	0.000015	<0.000001
4-5				0.064406	0.070329	0.000575		4-5				0.579202	0.321626	0.082896		4-5				1	0.2372	0.3404		4-5				0.0071712	0.152402	0.000706
6-8					1	0.151749		6-8					0.130768	0.016321		6-8					0.2567	0.2533		6-8					0.742285	0.113168
9-12						0.111819		9-12						0.503326		9-12						0.0246		9-12						0.04169
13-17								13-17								13-17								13-17
sIgE to cat dander								sIgE to cow milk								sIgG4 to α-lactalbumin								sIgG4 to hazelnut
	0-1	2-3	4-5	6-8	9-12	13-17			0-1	2-3	4-5	6-8	9-12	13-17			0-1	2-3	4-5	6-8	9-12	13-17			0-1	2-3	4-5	6-8	9-12	13-17
0-1		0.222416	0.05519	0.00002	0.000682	0.0000002		0-1		0.349165	1	0.516996	0.523205	0.378534		0-1		<0.0001	<0.0001	<0.0001	<0.0001	<0.0001		0-1		0.003364	0.000068	<0.000001	<0.000001	<0.000001
2-3			0.534187	0.000515	0.031475	0.00032		2-3			0.339349	0.082001	0.083061	0.048746		2-3			0.317	0.3331	0.4344	0.1909		2-3			0.257494	0.000148	0.01819	0.000013
4-5				0.008537	0.152402	0.005503		4-5				0.513455	0.516675	0.373617		4-5				1	0.7372	0.8596		4-5				0.014439	0.31643	0.003539
6-8					0.200639	1		6-8					1	0.819938		6-8					0.8699	0.7324		6-8					0.168437	0.646647
9-12						0.15		9-12						1		9-12						0.6178		9-12						0.04968
13-17								13-17								13-17								13-17
sIgE to Dermatophagoides pteronyssinus								sIgE to β-lactoglobulin								sIgG4 to β-lactoglobulin								sIgG4 to cat dander
	0-1	2-3	4-5	6-8	9-12	13-17			0-1	2-3	4-5	6-8	9-12	13-17			0-1	2-3	4-5	6-8	9-12	13-17			0-1	2-3	4-5	6-8	9-12	13-17
0-1		1	0.3578	0.004867	0.070061	0.000632		0-1		0.169239	0.079262	0.002292	0.001823	0.000048		0-1		0.0217	0.0041	0.0052	0.0492	0.0002		0-1		0.371122	0.613183	0.009482	0.000923	0.000004
2-3			0.6626	0.008373	0.16979	0.001216		2-3			0.773332	0.100719	0.05396	0.00672		2-3			0.52	0.6418	0.7647	0.1509		2-3			0.68764	0.096133	0.023856	0.000155
4-5				0.050996	0.514718	0.010501		4-5				0.25852	0.245618	0.021922		4-5				0.8697	0.3436	0.4967		4-5				0.034387	0.007045	0.00006
6-8					0.319779	0.665928		6-8					1	0.245614		6-8					0.4433	0.3266		6-8					0.66163	0.046093
9-12						0.102038		9-12						0.4982		9-12						0.621		9-12						0.132083
13-17								13-17								13-17								13-17
